# Supplementary material for: Use of a platelet-rich plasma-collagen scaffold as a bioenhanced repair treatment for management of partial cruciate ligament rupture in dogs
Source: PLoS One. 2018 Jun 19;13(6):e0197204. doi: 10.1371/journal.pone.0197204 (PMC6008044; doi:10.1371/journal.pone.0197204)
Supplement: S1 File — (XLSX) [file pone.0197204.s004.xlsx]

## Sheet: Sheet1
	Signalment and Ortho Exam												Arthroscopy					Radiographs														MRI															Biomarkers
Dog	Index Stifle (PRP)	Gender	Intact Status	Age at Dx (yr)	Weight (kg)	Body Condition Score (1-9)	NSAID Use	Ruptured w/in 1yr	Time to Rupture (day)	Initial PRP Instability	10 wk PRP Instability	12 month Instability	PRP Total Arthro Score	PRP CrCL VAS	PRP Synovium VAS	TPLO Total Arthro Score	TPLO Synoval VAS	Initial PRP Rad Effusion	Initial PRP Rad OA	Initial PRP Rad Length N to Patella (CrCLD)	PRP TPA	Initial TPLO Rad Effusion	Initial TPLO Rad OA	Initial TPLO Rad Length N to Patella (CrCLD)	TPLO Pre-op TPA	10 wk PRP Rad Effusion	10 wk PRP Rad OA	10 wk PRP CrCLD	12m PRP Rad Effusion	12m PRP Rad OA	12m PRP CrCLD	Initial PRP FSE Cube Norm Volume	Initial PRP Norm FSE Gray	Initial PRP VIPR norm volume	Initial PRP Norm VIPR Gray	Initial PRP Norm T1 Enhance	Initial TPLO FSE Cube Norm	Initial TPLO Norm FSE Gray	12m PRP FSE Cube Norm Volume	12m PRP FSE Cube Norm Gray	12m PRP VIPR Norm Volume	12m PRP VIPR Norm Gray	12m PRP Norm T1 Enhance	Initial PRP MRI Fiber Tearing	Initial TPLO MRI Fiber Tearing	12m PRP MRI Fiber Tearing	Initial Serum CRP	Initial PRP CRP	Initial TPLO CRP
1	1	2	1	5.70137	28.5	5	0	1	171	0	0	1	39	27	21	47	58	2	2	1.2	28	2	2	1.52	28	1	2	1.26																			3158	533.827	751.294
2	2	1	2	2.13973	27.9	5	0	0		0	0	0	29	20	47	53	68	1	1	1.2381	29	2	3	1.59048	28	1	1	1.38095	1	1	1.36893	23.3862	0.849935			0.807267	7.62857	0.583333	21.218	1.07731	14.4029	0.906902	0.901077	29	100	79	10481	1327.15	2875.59
3	1	1	1	5.03014	30	5	0	0		1	0	0	25	15	12	31	30	1	2	1.47368	26	2	3	1.47368	31	1	2	1.47368	2	2	1.58101	27.6968	1.35662	26.5832	1.30532	1.59857	3.47632	0.545278	21.7665	1.31261			1.46515	53	100		1138	144.048	339.55
4	2	1	1	4.39452	37.4	6	1	0		0	0	1	45	35	52	64	76	2	1	1.42857	36	2	3	1.70476	31	2	1	1.42857	2	2	1.47805	29.0138	0.378812	33.271	0.574371	0.497294	18.4933	1.39412						15	100	90	4456		1106.25
5	1	2	1	5.83562	35	7	1	0		1	0	0	33	11	38	38	49	1	3	1.38421	22	2	3	1.66316	24	1	3	1.42632	1	2	1.32796	19.6742	0.738672	22.4153	0.726966	0.735114	15.6984	0.794847	13.4941	0.436037	17.2903	0.585149	0.577249	2	97	0	1749	47.509	361.247
6	1	2	1	1.56164	25.6	5	1	0		1	0		32	23	21	32	27	1	1	1.33333	25	1	1	1.33333	26	1	1	1.27778	1	1	1.31176	22.6261	0.913793	21.7872	1.01766	0.972939	8.38389	0.849315	16.1041	0.84022	9.45471	1.12903	1.07131	75	5	24	1398	196.3	141.6
7	1	1	1	5.76712	45.5	7	0	0		0	0	0	23	34	12	53	85	1	2	1.21739	28	2	3	1.56522	28	1	1	1.30435	0	2	1.39535	25.2904	0.595214			0.704996	12.207	0.900763	17.8177	0.5	12.8619	0.589867	1.25	3	92	25	13821	7132.55	10471.4
8	1	2	1	9.87945	27	5	0	0		0	0	0	41	42	54	45	69	1	2	1.22381	26	2	3	1.47619	28	1	2	1.21429	1	2	1.33495	31.6286	1.39292			3.53144	14.939	1.32779	20.0223	2.05351	13.9913	1.83387	1.56536	57	100	77	2962	1364.14	1789.34
9	1	1	1	6.64932	45.2	6	1	0		0	0	0	16	16	11	49	77	1	1	1.24783	28	2	3	1.55217	26	1	1	1.3087	0	1	1.24889	21.4174	1.2811	25.17	1.17881	1.17042	9.43261	1.34217	18.94	0.970357	9.69067	1.01481	1.34542	40	95	51	12466	668	2010.5
10	2	1	1	7.17808	41.3	5		1	242	1	0	1	27	52	48	32	65	2	2	1.29545	29	2	3	1.57826	29	2	1	1.28182				32.4641	0.73428			0.774181	7.96217	1.1135						8	83		13473	8424.36	6902.87
11	2	1	1	7.40822	38.1	7	1	0		0	0	0	46	41	45	52	62	1	2	1.32	28	2	3	1.425	29	2	2	1.24	1	2	1.35938	24.752	1.14303			1.26888	6.5835	1.78918	11.7625	0.763274	11.6266	1.05128	0.743899	7	99	43	4784	740.5	1203.9
12	1	1	2	2.19452	57	6	0	0		0	0	0	24	10	22	56	88	1	0	1.23333	26	2	3	1.39259	27	2	1	1.25556	2	1	1.34981	29.7541	0.509547	30.067	0.696629	0.646349	11.0304	0.61986	21.9266	0.523929	8.07681	0.45	0.814655	63	79	84	837	143.8	712.2
13	1	2	1	4.48767	35	5	1	1	215	0	0	1	25	64	33	38	60	2	3	1.19231	25	2	3	1.41154	29	1	3	1.24231				30.0331	0.661786	26.8738	0.670498	0.882792	11.22	1.00829						45	100		4597	760.2	1379
14	1	1	1	5.7589	37	7	1	1	153	0	1	1	41	9	50	47	77	2	1	1.24783	25	2	3	1.50435	24	2	1	1.40417				17.6896	0.793362	21.7239	0.852825	0.911204	9.88304	1.4332						56	50		1528	428.5	525.8
15	1	2	1	4.13699	33	6	1	1	285	0	0	1	43	52	40	45	60	1	1	1.32632	30	2	3	1.89474	30	1	1	1.35263				22.5216	0.849887			0.844262	6.79895	1.11751						41	64		4555	394.1	1022
16	1	1	1	1.87671	33.5	7	1	1		0	0	1	50	13	58	52	71	1	1	1.485	27	2	2	1.62	28	1	2	1.54286	2	2	1.78947	21.1945	0.754098	24.4145	0.783784	0.874889	10.485	0.91456						1	100		1973	328.6	589.997
17	2	2	1	1.80822	24.4	6	1	0		0	0	1	45	7	63	58	71	2	0	1.29444	30	2	1	1.52778	30	2	1	1.31383	2	1	1.62147	19.9294	0.725967	18.8328	1.22998	0.662779	7.82556	1.02609	17.3514	0.962576	15.0198	1.2716	1.46981	61	100	78	18913	18264.5	8780.38
18	1	2	1	8.9863	59	7	1	0		0	0	0	41	22	46	46	65	1	2	1.42917	21	2	2	1.49167	21	1	2	1.28033	1	3	1.47511	40.7733	0.971933			0.574722	9.95333	0.833116	28.9697	0.903193	33.1597	1.11774	0.771916	56	80	71	14002	1849.56	4708.46
19	1	1	1	5.84658	41.2	6	0	0		0	0	0	24	6	10	37	29	1	0	1.25217	21	2	2	1.81739	20	2	1	1.31308	1	1	1.31111	20.6957	0.543233	23.6674	0.786667	0.75136	7.75739	1.17344	23.7636	0.751361	22.9058	0.791719	0.843764	1	100	81	14944	3273.27	10124.2
20	1	1	1	9.51507	39.5	6	0	0		0	0	0	15	5	8	42	74	2	1	1.36364	22	2	3	1.41818	23	2	1	1.31019	1	2	1.375	28.7777	0.852371	26.6273	0.823457	0.875535	9.45318	1.5562	19.8345	1.27486	27.0895	1.18613	1.37772	75	68	22	4266	1766.4	1601.48
21	2	2	1	5.5589	46	8		0		0	0	0	35	13	35	57	79	1	2	1.47959	23	2	3	1.77083	28	1	2	1.34649	1	2	1.44828	33.7617	0.905847	35.2281	1	1.22694	7.21406	0.895149	16.022	1.27739	18.306	1.22835	1.36925	68	100	15	113721	7322.76	6686.9
22	2	2	1	7.04384	24.1	7	0			0	0		43	23	34	55	72	2	1	1.14535	27	2	3	1.22727	29	2	1	1.19663				18.0843	0.837064	14.3151	0.785714	0.91652	6.74716	1.25549						45	99		12262	3056.26	7032.02
23	2	2	1	8.84384	35	6	1	0		0	0	0	29	13	29	50	86	1	1	1.24645	29	2	3	1.5446	30	0	0	1.27189	0	1	1.44199	17.3839	0.959958	15.9412	0.527924	1.25558	11.5282	0.747444	17.7541	0.638816	5.74917	1.61856	0.847197	5	100	0	10864	3342.65	6246.98
24	1	2	1	7.75342	44.3	7	1	0		0	0	0	32	28	36	45	63	2	2	1.39269	23	2	3	1.49321	24	1	2	1.2766	2	2	1.33193	15.6626	0.826087			0.993239	6.93213	0.784722	20.7819	1.31966	21.8845	1.22762	1.61271	50	61	58	3821	2379.61	2573.57
25	1	1	1	6.95068	42.4	6	1	0		0	0		19	7	17	47	76	0	0	1.41919	22	2	1	1.65979	28	0	0	1.38537	1	1	1.60317	29.4702	0.601959	24.6985	0.98	0.975376	13.9985	1.01192	26.9836	1.2197	21.3508	1.34123	2.0141	5	94	23	13089	3894.86	9660.47
26	1	2	1	7.08219	28.2	5	1	1	242	0	0	1	16	3	19	41	75	1	0	1.33854	28	2	2	1.40566	28	1	1	1.32461				20.3505	0.587956	19.2365	0.693	0.813883	8.37972	1.1683						55	94		6776	475.5	1392.7
27	2	1	2	1.87397	52.5	7	1			0	0		15	8	17	35	59	0	1	1.46544	25	2	2	1.54185	24	0	1	1.44545				29.8986	0.486555	30.6594	0.689	0.598239	9.57974	0.774112						86	3		2089	305.9	785.3
28	1	1	1	6.33973	25.4	7		1	213	0	0	1	41	51	79	43	74	1	1	1.29379	26	2	3	1.53143	28	1	1	1.37705				16.8062	0.789976	12.3458	0.9099	0.776232	7.41657	0.888041						79	63		38245	2152.8	5040.7
29	2	2	1	3.40548	37.5	7	1	1	89	0	1	1	37	81	64	49	73	2	2	1.2521	26	2	3	1.35345	26	2	2	1.23171				11.0437	1.41483	17.4819	1.55	1.19545	8.62371	0.5282						69	100		10235	2529.4	3514
	1 = Right	1 = Male	1 = Neutered				0 =No	0 = No		0 = Stable	0 = Stable	0 = Stable
	2 = Left	2 = Female	2 = Whole				1 = Yes	1 = Yes		1 = unstable	1 = unstable	1 = unstable
							Blank:PRN or unknown
[truncated: 22 more columns]
